# Supplementary material for: Lipoprotein (a) in the Development and Progression of Diabetic Retinopathy: A Systematic Review and Meta-Analysis
Source: Medicina (Kaunas). 2025 Jun 24;61(7):1137. doi: 10.3390/medicina61071137 (PMC12299466; doi:10.3390/medicina61071137)
Supplement: Supplementary file 1 [file medicina-61-01137-s001.zip]

Archive with 1 entries (1 files):
- medicina-3638817-supplementary.pdf
